# Supplementary material for: How to identify sex chromosomes and their turnover
Source: Mol Ecol. 2019 Oct 10;28(21):4709–24. doi: 10.1111/mec.15245 (PMC6900093; doi:10.1111/mec.15245)
Supplement: Supplementary file 1 [file MEC-28-4709-s001.xlsx]

## Sheet: Table S1
Supplementary Tables
How to identify sex chromosomes and their turnover
Daniela H. Palmer1*, Thea F. Rogers1, Rebecca Dean2 & Alison E. Wright1
1 Department of Animal and Plant Sciences, University of Sheffield, United Kingdom
2 Department of Genetics, Evolution and Environment, University College London, United Kingdom
*Corresponding author. Email: d.h.palmer@sheffield.ac.uk
Table S1: Dosage compensation status
DC Status	Description	Relative to ancestral expression	Sex differences in expression
I	X = XX = Ancestral	Dosage compensation	Dosage balance
II	X = XX < Ancestral	Incomplete compensation	Dosage balance
III	X < XX = Ancestral	Incomplete compensation	Lack of dosage balance
IV	X = Ancestral < XX	Dosage compensation	Lack of dosage balance
Categories defined by Gu & Walters 2017 [57]

## Sheet: Table S2
Table S2: Dosage compensation studies
Clade	Common name	Species name	Heterogamety	DC status	Details of dosage compensation	References
Roundworm	nematode	Caenorhabditis elegans	X0	II	Complete for some genes	26	8	29	59
Roundworm	nematode	Pristionchus pacificus	X0	II	Complete for some genes	59
Beetle	red flour beetle	Tribolium castaneum	XY	IV or I	Unclear whether complete in both sexes or only males	25	16
Fish	rainbow trout	Oncorhynchus mykiss	XY	III	Incomplete	39
Fish	three-spined stickleback	Gasterosteus aculeatus	XY	IV or III	Unclear whether incomplete or complete in only males	14	32	27
Fish	guppy	Poecilia picta	XY	I	Complete	66
Fly	fruit fly	Drosophila melanogaster	XY	I	Complete dosage compensation & dosage balance	29	9
Fly	fruit fly	Drosophila pseudoobscura	XY	I	Complete dosage compensation & dosage balance	47	48	49	50
Fly	fruit fly	Drosophila miranda	XY	I	Complete dosage compensation & dosage balance	46	50
Fly	sheep blowfly	Lucilia cuprina	XY	I	Complete dosage compensation & dosage balance	38
Fly	stalked-eyed fly	Teleopsis dalmani	XY	I	Complete dosage compensation & dosage balance	33
Mosquito	mosquito	Anopheles gambiae	XY	I	Complete dosage compensation & dosage balance	56	10	3
Mosquito	mosquito	Anopheles stephensi	XY	I	Complete dosage compensation & dosage balance	55
Mosquito	mosquito	Anopheles coluzzi	XY	I	Complete dosage compensation & dosage balance	37
Mosquito	mosquito	Anopheles arabiensis	XY	I	Complete dosage compensation & dosage balance	37
Mosquito	mosquito	Anopheles quadriannulatus	XY	I	Complete dosage compensation & dosage balance	37
Strepsiptera	twisted-wing parasite	Xenos vesparum	XY	III & II	Incomplete in new region, dosage balance in old region shared with Tribolium	16
True Bug	brown marmorate stink bug	Halyomorpha halys	XY	I	Complete dosage compensation & dosage balance	53
True Bug	glassy winged sharpshooter	Homalodisca vitripennis	XY	I	Complete dosage compensation & dosage balance	53
True Bug	large milkweed bug	Oncopeltus fasciatus	XY	I	Complete dosage compensation & dosage balance	53
True Bug	pea aphid	Acyrthosiphon pisum	X0	I	Complete dosage compensation & dosage balance	52	53	54
Lizard	green anole	Anolis carolinensis	XY	I	Complete dosage compensation & dosage balance	40	51
Monotreme	platypus	Ornithorhynchus anatinus	XY	III	Incomplete	13
Marsupial	opossum	Monodelphis domestica	XY	II	Complete for some genes	13	15
Ruminantia	cattle	Bos taurus	XY	II	Complete for dosage sensitive genes	60
Rodent	mouse	Mus musculus	XY	II	Complete for dosage sensitive genes	13	15
Primates	primates	-	XY	II	Complete for dosage sensitive genes	13	23
Silene	white campion	Silene latifolia	XY	III	Complete for some genes	21	7	4	35	22	20	19
Silene	-	Silene pseudotites	XY	III	Incomplete, potentially due to young age of sex chromosomes	18
Rumex	heartwing sorrel	Rumex hastatulus	XY	III	Incomplete	12
Aves	chicken	Gallus gallus	ZW	III	Incomplete	41	42	43	13	1	17
Aves	zebra finch	Taeniopygia guttata	ZW	III	Incomplete	42
Aves	flycatcher	Ficedula albicollis	ZW	III	Incomplete	43
Aves	crow	Corvus corone	ZW	III	Incomplete	44
Aves	kentish plover	Charadrius alexandrinus	ZW	III	Incomplete	45
Aves	common whitethroat	Sylvia communis	ZW	III	Incomplete	28
Blood fluke	trematode parasite	Schistosoma mansoni	ZW	IV	Complete dosage compensation in females	30	24
Blood fluke	trematode parasite	Schistosoma haematobium	ZW	IV	Complete dosage compensation in females	24
Blood fluke	trematode parasite	Schistosoma japonicum	ZW	IV	Complete dosage compensation in females	24
Fish	half-smooth tongue sole	Cynoglossus semilaevis	ZW	III	Incomplete	6
Serpentes	pygmy rattlesnakes	Sistrurus miliarius	ZW	III	Incomplete	31
Serpentes	common garter snake	Thamnophis elegans	ZW	III	Incomplete	31
Crustacean	american brine shrimp	Artemia franciscana	ZW	I	Complete dosage compensation & dosage balance	58
Silene	spanish catchfly	Silene otites	ZW	III	Incomplete, potentially due to young age of sex chromosomes	18
Lepidoptera	codling moth	Cydia pomonella	ZW	II	Dosage balance	65
Lepidoptera	Indian meal moth	Plodia interpunctella	ZW	III or II	Debate over dosage compensation status	11	62
Lepidoptera	tobacco Hornworm	Manduca sexta	ZW	I	Complete dosage compensation & dosage balance	36
Lepidoptera	silkworm	Bombyx mori	ZW	III or II	Debate over dosage compensation status	34	62	64
Lepidoptera	longwing butterfly	Heliconius melpomene	ZW	II	Partial dosage imbalance between males and females observed	61
Lepidoptera	longwing butterfly	Heliconius charithonia	ZW	II	Partial dosage imbalance between males and females observed	5
Lepidoptera	longwing butterfly	Heliconius sara	ZW	II	Partial dosage imbalance between males and females observed	5
Lepidoptera	longwing butterfly	Heliconius erato	ZW	II	Partial dosage imbalance between males and females observed	5
Lepidoptera	longwing butterfly	Heliconius doris	ZW	II	Partial dosage imbalance between males and females observed	5
Lepidoptera	swallowtail butterfly	Papilio xuthus	ZW	II	Dosage balance for some sets of genes	62

## Sheet: Table S3
Table S3: Dosage compensation status across independently evolved sex chromosomes
Species or Clade	Heterogamety	DC type	Details of dosage compensation	References
Nematode	X0	II	Complete for some genes	26	8	29	59
Hemiptera	X0 & XY	I	Complete dosage compensation & dosage balance	52	53	54
Tribolium castaneum	XY	IV or I	Unclear whether complete in both sexes or only males	25	16
Oncorhynchus mykiss	XY	III	Incomplete	39
Gasterosteus aculeatus	XY	IV or III	Unclear whether incomplete or complete in only males	14	32	27
Poecilia picta	XY	I	Complete	66
Drosophila	XY	I	Complete dosage compensation & dosage balance	29	9	47	48	49	50	46	50
Lucilia cuprina	XY	I	Complete dosage compensation & dosage balance	38
Teleopsis dalmani	XY	I	Complete dosage compensation & dosage balance	33
Anopheles	XY	I	Complete dosage compensation & dosage balance	56	10	3	55	37
Xenos vesparum	XY	III & II	Incomplete in new region, dosage balance in old region shared with Tribolium	16
Anolis carolinensis	XY	I	Complete dosage compensation & dosage balance	40	51
Ornithorhynchus anatinus	XY	III	Incomplete	13
Monodelphis domestica	XY	II	Complete for some genes	13	15
Eutherian mammals	XY	II	Complete for dosage sensitive genes	13	15	60	23
Silene latifolia	XY	III	Complete for some genes	21	7	4	35	22	20	19
Silene pseudotites	XY	III	Incomplete, potentially due to young age of sex chromosomes	18
Rumex hastatulus	XY	III	Incomplete	12
Aves	ZW	III	Incomplete	41	42	43	13	1	17	44	45	28
Schistosoma	ZW	IV	Complete dosage compensation in females	30	24
Cynoglossus semilaevis	ZW	III	Incomplete	6
Serpentes	ZW	III	Incomplete	31
Artemia franciscana	ZW	I	Complete dosage compensation & dosage balance	58
Silene otites	ZW	III	Incomplete, potentially due to young age of sex chromosomes	18
Lepidoptera	ZW	I-III	Ranges from incomplete to complete	65	11	62	36	34	64	61	5

## Sheet: References
References
1	Arnold AP, Itoh Y, Melamed E. A Bird's-Eye View of Sex Chromosome Dosage Compensation. Annual Review of Genomics and Human Genetics 9, 109-127 (2008).
3	Baker DA, Nolan T, Fischer B, Pinder A, Crisanti A, Russell S. A comprehensive gene expression atlas of sex- and tissue-specificity in the malaria vector, Anopheles gambiae. BMC Genomics 12, (1) (2011).
4	Bergero R, Qiu S, Charlesworth D. Gene Loss from a Plant Sex Chromosome System. Current Biology 25, 1234-1240 (2015).
5	Catalán A, Macias-Muñoz A, Briscoe AD. Evolution of Sex-Biased Gene Expression and Dosage Compensation in the Eye and Brain of Heliconius Butterflies. MBE 35(9), 2120-2134 (2018)
6	Chen S, et al. Whole-genome sequence of a flatfish provides insights into ZW sex chromosome evolution and adaptation to a benthic lifestyle. Nature Genetics 46, 253-260 (2014).
7	Chibalina MV, Filatov DA. Plant Y Chromosome Degeneration Is Retarded by Haploid Purifying Selection. Current Biology 21, 1475-1479 (2011).
8	Ercan S, Giresi PG, Whittle CM, Zhang XM, Green RD, Lieb JD. X chromosome repression by localization of the C elegans dosage compensation machinery to sites of transcription initiation. Nature Genetics 39, 403-408 (2007).
9	Gelbart ME, Kuroda MI. Drosophila dosage compensation: a complex voyage to the X chromosome. Development 136, 1399-1410 (2009).
10	Hahn MW, Lanzaro GC. Female-biased gene expression in the malaria mosquito Anopheles gambiae. Current Biology 15, R192-R193 (2005).
11	Harrison P, Mank JE, Wedell N. Incomplete sex chromosome dosage compensation in the Indian meal moth, Plodia interpunctella, based on de novo transcriptome assembly. GBE 4, 1118-26 (2012).
12	Hough J, Hollister JD, Wang W, Barrett SCH, Wright SI. Genetic degeneration of old and young Y chromosomes in the flowering plant Rumex hastatulus. PNAS 111, 7713-7718 (2014).
13	Julien P, et al. Mechanisms and Evolutionary Patterns of Mammalian and Avian Dosage Compensation. PLoS Biology 10, e1001328 (2012).
14	Leder EH, et al. Female-biased expression on the X chromosome as a key step in sex chromosome evolution in threespine sticklebacks. MBE 27, 1495- 1503 (2010).
15	Lin FQ, Xing K, Zhang JZ, He XL. Expression reduction in mammalian X chromosome evolution refutes Ohno's hypothesis of dosage compensation. PNAS 109, 11752-11757 (2012).
16	Mahajan S, Bachtrog D. Partial Dosage Compensation in Strepsiptera, a Sister Group of Beetles. GBE 7, 591-600 (2015).
17	Mank JE. The W, X, Y and Z of sex chromosome dosage compensation. Trends in Genetics 25, 226-233 (2009).
18	Martin H, et al. Evolution of Young Sex Chromosomes in Two Dioecious Sister Plant Species with Distinct Sex Determination Systems. GBE 11, 350–361 (2019)
19	Muyle A, et al. Genomic imprinting mediates dosage compensation in a young plant XY system. Nature Plants 4(9), 677–680. (2018)
20	Muyle A, Shearn R, Marais GAB. The evolution of sex chromosomes and dosage compensation in plants. GBE 9(3):627–645. (2017)
21	Muyle A, Zemp N, Deschamps C, Mousset S, Widmer A, Marais GAB. Rapid de novo evolution of X chromosome dosage compensation in Silene latifolia, a plant with young sex chromosomes. PLoS Biology 10, e1001308 (2012).
22	Papadopulos AST, Chester M, Ridout K, Filatov DA. Rapid Y degeneration and dosage compensation in plant sex chromosomes. PNAS 112(42):13021–13026 (2015)
23	Pessia E, Makino T, Bailly-Bechet M, McLysaght A, Marais GAB. Mammalian X chromosome inactivation evolved as a dosage-compensation mechanism for dosage-sensitive genes on the X chromosome. PNAS 109, 5346-5351 (2012).
24	Picard MAL, et al. Evolution of gene dosage on the Z-chromosome of schistosome parasites. ELIFE 7 e35684 (2018)
25	Prince EG, Kirkland D, Demuth JP. Hyperexpression of the X chromosome in both sexes results in extensive female bias of X-linked genes in the Flour Beetle. GBE 2, 336-346 (2010).
26	Reinke V, Gil IS, Ward S, Kazmer K. Genome-wide germline-enriched and sex-biased expression profiles in Caenorhabditis elegans. Development 131, 311-323 (2004).
27	Schultheiß R, Viitaniemi HM, Leder EH. Spatial dynamics of evolving dosage compensation in a young sex chromosome system. GBE 23, 581-590 (2015).
28	Sigeman H, Ponnikas S, Videvall E, Zhang H, Chauhan P, Naurin S, Hansson B. Insights into Avian Incomplete Dosage Compensation: Sex-Biased Gene Expression Coevolves with Sex Chromosome Degeneration in the Common Whitethroat. Genes 9(8) (2018)
29	Straub T, Becker PB. Dosage compensation: the beginning and end of generalization. Nature Reviews Genetics 8, 47-57 (2007).
30	Vicoso B, Bachtrog D. Lack of global dosage compensation in Schistosoma mansoni, a female-heterogametic parasite. GBE 3, 230-235 (2011).
31	Vicoso B, Emerson JJ, Zektser Y, Mahajan S, Bachtrog D. Comparative Sex Chromosome Genomics in Snakes: Differentiation, Evolutionary Strata, and Lack of Global Dosage Compensation. PLoS Biology 11, e1001643 (2013).
32	White MA, Kitano J, Peichel CL. Purifying selection maintains dosage-sensitive genes during degeneration of the threespine stickleback Y chromosome. MBE, 32(8):1981-95 (2015).
33	Wilkinson GS, Johns PM, Metheny JD, Baker RH. Sex-Biased Gene Expression during Head Development in a Sexually Dimorphic Stalk-Eyed Fly. PLoS ONE 8, e59826 (2013).
34	Zha X, Xia Q, Duan J, Wang C, He N, Xiang Z. Dosage analysis of Z chromosome genes using microarray in silkworm, Bombyx mori. Insect Biochemistry and Molecular Biology 35, 315- 321 (2009).
35	Toups M, Veltsos P, Pannell JR. Plant sex chromosomes: lost genes with little compensation. Current Biology 25; R427–R430 (2015)
36	Smith G, Chen Y-R, Blissard GW, Briscoe AD. Complete dosage compensation and sex-biased gene expression in the moth Manduca sexta. GBE 6(3):526-37 (2014).
37	Deitz KC, Takken W, Slotman MA. The Effect of Hybridization on Dosage Compensation in Member Species of the Anopheles gambiae Species Complex, GBE 10(7), 1663–1672 (2018)
38	Davis RJ, Belikoff EJ, Scholl EH, Li F, Scott MJ. no blokes is essential for male viability and X chromosome gene expression in the Australian sheep blowfly. Current Biology 28: 1987–1992 (2018)
39	Hale MC, McKinney GJ, Thrower FP, Nichols KM. Evidence of sex-bias in gene expression in the brain transcriptome of two populations of rainbow trout (Oncorhynchus mykiss) with divergent life histories. PLoS ONE 13(2): e0193009 (2018)
40	Marin R, et al. Convergent origination of a Drosophila-like dosage compensation mechanism in a reptile lineage. Genome Research 27: 1974–1987 (2017)
41	Mank, J.E. & Ellegren, H. All dosage compensation is local: gene-by-gene regulation of sex-biased expression on the chicken Z chromosome. Heredity 102, 312–320 (2009)
42	Itoh Y et al. Dosage compensation is less effective in birds than in mammals. Journal of Biology 6, 2 (2007)
43	Uebbing S et al. Quantitative Mass Spectrometry Reveals Partial Translational Regulation for Dosage Compensation in Chicken. MBE 32, 2716–2725 (2015)
44	Wolf JBW, Bryk J. General lack of global dosage compensation in ZZ/ZW systems? Broadening the perspective with RNA-seq. BMC Genomics, 12, 91 (2011)
45	Moghadam HK, Harrison PW, Zachar G, Székely T, Mank JE. The plover neurotranscriptome assembly: transcriptomic analysis in an ecological model species without a reference genome. Mol Ecol Resour 13, 696–705 (2013)
46	Alekseyenko AA et al. Conservation and de novo acquisition of dosage compensation on newly evolved sex chromosomes in Drosophila. Genes & Development 27: 853-858 (2013)
47	Nozawa M, Fukuda N, Ikeo K, Gojobori T. Tissue- and stage-dependent dosage compensation on the neo-X chromosome in Drosophila pseudoobscura. MBE 31: 614-624 (2014)
48	Marin I, Franke A, Bashaw GJ, Baker BS. The dosage compensation system of Drosophila is co-opted by newly evolved X chromosomes. Nature 383: 160-163 (1996)
49	Steinemann M, Steinemann S, Turner BM. Evolution of dosage compensation. Chromosome Research 4: 185-190 (1996)
50	Bone JR, Kuroda MI. Dosage compensation regulatory proteins and the evolution of sex chromosomes in Drosophila. Genetics 144: 705-713 (1996)
51	Rupp SM et al. Evolution of dosage compensation in Anolis carolinensis, a reptile with XX/XY chromosomal sex determination. GBE 9(1) (2016)
52	Jaquiery J et al. Masculinization of the X chromosome in the pea aphid. PLoS Genetics 9, e1003690 (2013)
53	Pal A, Vicoso B. The X Chromosome of Hemipteran Insects: Conservation, Dosage Compensation and Sex-Biased Expression. GBE 7, 3259–3268 (2015)
54	Richard G et al. Dosage compensation and sex-specific epigenetic landscape of the X chromosome in the pea aphid. Epigenet Chromatin 10:30 (2017)
55	Jiang X, Biedler JK, Qi Y, Hall AB, Tu Z. Complete Dosage Compensation in Anopheles stephensiand the Evolution of Sex-Biased Genes in Mosquitoes. GBE 7, 1914–1924 (2015)
56	Rose G, Krzywinska E, Kim J, Revuelta L, Ferretti L, Krzywinski J. Dosage Compensation in the African Malaria Mosquito Anopheles gambiae. GBE 8, 411–425 (2016)
57	Gu L, Walters JR. Evolution of Sex Chromosome Dosage Compensation in Animals: A Beautiful Theory, Undermined by Facts and Bedeviled by Details. GBE 9(9) 2461–2476 (2017)
58	Huylmans AK, Toups MA, Macon A, Gammerdinger WJ, Vicoso B, Sex-Biased Gene Expression and Dosage Compensation on the Artemia franciscana Z-Chromosome. GBE 11(4) 1033–1044 (2019)
59	Albritton SE, Kranz A., Rao P, Kramer M, Dieterich C, Ercan S. Sex-biased gene expression and evolution of the X chromosome in nematodes. Genetics 197, 865–883 (2014)
60	Ka S et al. Status of dosage compensation of X chromosome in bovine genome. Genetica 144: 435-444 (2016)
61	Walters JR, Hardcastle TJ, Jiggins CD. Sex Chromosome Dosage Compensation in Heliconius Butterflies: Global yet Still Incomplete? GBE 7, 2545–2559 (2015)
62	Huylmans AK, Macon A, Vicoso B. Global dosage compensation is ubiquitous in Lepidoptera, but counteracted by the masculization of the Z chromosome. MBE 34(10):2637-2649 (2017)
64	Walters JR, Hardcastle TJ. Getting a full dose? Reconsidering sex chromosome dosage compensation in the silkworm, Bombyx mori. GBE 3, 491–504 (2011)
65	Gu L, Walters JR, Knipple DC. Conserved patterns of sex chromosome dosage compensation in the Lepidoptera (WZ/ZZ): insights from a moth neo-Z chromosome. GBE 9(3):802-816 (2017)
66	​Darolti I, Wright AE, Sandkam BA, Morris J, Bloch NI, Farré M, Fuller RC, Bourne GR Larkin DM, Breden F, Mank JE, Extreme heterogeneity in sex chromosome differentiation and dosage compensation in livebearers. bioRxiv (2019)
